# Supplementary material for: Virus production in shallow groundwater at the bank of the Danube River
Source: PLoS One. 2024 Aug 29;19(8):e0306346. doi: 10.1371/journal.pone.0306346 (PMC11361564; doi:10.1371/journal.pone.0306346)
Supplement: S1 Data — This spreadsheet file provides original data on the temporal development of prokaryotic and viral abundance from the experimental incubations sorted for each sampling date. (XLS) [file pone.0306346.s005.xls]

## Sheet: 30 July 2020
time (h)	prokaryotes (10^4ml^-1)	viruses (10^4ml^-1)	viruses in decay incubation (10^4ml^-1)
0	2.41	10.8	17.2
4	2.36	2.36	14.5
8	2.38	15.4	14.7
12	2.35	1.95	13.7
16	2.35	25.1	14.2
20	1.86	29.8	14.8
24	2.12	24.2	10.5
28	1.98	8.98	2.23
32	1.65	4.31	3.23
36	1.84	3.58	3.12
40	1.91	6.94	1.36
44	1.73	4.55	0.822
48	1.91	2.38	2.25
0	2.47	2.6	15.2
4	2.53	15.2	14.1
8	2.16	22	11.4
12	2.38	26.8	14.4
16	2.4	1.42	12.7
20	2.14	20.4	12.4
24	2.1	10.9	10.2
28	1.86	3.25	0.936
32	2.14	6.55	2.56
36	2.45	5.12	2.47
40	2.51	4.36	2.55
44	1.98	4.45	2.4
48	2.07	2.79	2.5
0	2.62	16	16.5
4	2.77	17	6.19
8	2.76	23.3	2.49
12	2.62	22.3	11.6
16	2.67	26.9	14.1
20	2.34	21.5	10.1
24	2.67	9.67	2.14
28	2.59	4.7	3.41
32	2.1	6.16	3.12
36	3.09	2.37	1.95
40	2.45	3.15	1.95
44	2.41	4.24	2.29
48	2.58	6.72	2.19

## Sheet: 25 August 2020
time (h)	prokaryotes (10^4ml^-1)	viruses (10^4ml^-1)	viruses in decay incubation (10^4ml^-1)
0	1.93257	6.93	3.39471
4	1.64143	5.38	4.59049
8	1.71974	3.8	2.49282
12	1.45829	3.62	2.17375
16	1.2479	5.61	5.93295
20	1.41775	4.37	5.29278
24	1.6259	7.1	6.29061
28	1.79832	5.85	5.21497
32	1.65489	2.89	5.12947
36	1.85543	6.21	4.00572
40	1.35015	3.64	2.36123
44	1.6558	2.81	8.13001
48	1.47551	2.61	2.25887
0	1.99568	8.3	7.06605
4	2.02875	7.45	2.50294
8	1.92155	6.96	2.16388
12	1.62342	3.33	1.28905
16	2.03939	3.05	4.08028
20	1.85047	2.85	5.56919
24	1.8993	3.93	2.22866
28	1.88273	3.95	4.043
32	2.0795	3.28	2.05154
36	2.1129	5.8	2.78127
40	1.96652	2.15	2.85678
44	1.68516	2.47	5.90791
48	1.9458	1.55	2.14668
0	1.75424	6.2	10.7883
4	1.34213	6.24	4.93155
8	1.73019	7.13	3.98604
12	1.40986	3.54	2.64288
16	1.72619	6.48	2.65511
20	1.51716	5.41	8.63695
24	1.45469	3.62	5.43201
28	1.55236	2.08	3.14053
32	1.53062	5.47	2.26293
36	1.49023	3.92	2.38859
40	1.54042	2.19	2.31765
44	1.34782	1.81	3.91665
48	1.18872	2.56	2.12409

## Sheet: 8 October 2020
time (h)	prokaryotes (10^4ml^-1)	viruses (10^4ml^-1)	viruses in decay incubation (10^4ml^-1)
0	1.67975	9.99481	5.1931
4	1.18548	20.0676	5.71288
8	1.5934	10.5535	6.31217
12	1.759	26.2689	14.0103
16	1.79213	9.96828	8.53387
20	1.3493	12.3669	4.89563
24	1.84728	7.81789	5.70079
28	1.38894	4.89301	4.93229
32	1.75254	4.82654	4.78625
36	1.82305	3.7176	4.48295
40	1.68848	17.463	3.44102
44	2.04137	7.92888	7.31969
48	1.71024	6.58109	5.09244
0	1.33656	16.6995	14.8108
4	1.43811	17.1765	3.01356
8	1.70834	3.63664	11.0612
12	1.05052	11.7581	5.87392
16	1.40203	2.59154	8.48024
20	1.52504	10.028	4.93642
24	1.38959	9.25088	7.39946
28	1.51484	6.34138	5.11515
32	1.49001	2.94543	3.96029
36	1.9186	11.0763	6.7737
40	1.57527	7.44024	9.33965
44	1.30694	7.06162	5.19518
48	1.49772	5.1287	4.21718
0	1.72615	13.0068	6.68968
4	2.00535	18.2929	3.77135
8	2.14741	17.4493	6.0326
12	1.18755	25.9274	6.17993
16	1.99003	10.4245	8.48024
20	1.932	13.3476	5.07579
24	1.64235	5.7807	7.30729
28	1.86938	3.56451	5.08035
32	2.14896	6.80127	3.83611
36	1.79004	10.537	6.7737
40	2.41974	3.28026	5.27439
44	1.83614	9.37307	7.72382
48	2.06734	5.29906	3.89185

## Sheet: 25 November 2020
time (h)	prokaryotes (10^4ml^-1)	viruses (10^4ml^-1)	prokaryotes Danube (10^4ml^-1)	viruses Danube (10^4ml^-1)	viruses in decay incubation from Danube (10^4ml^-1)
0	0.834	10.6978	2.47043	16.5045	9.71995
4	0.913	10.1849	2.62076	15.6612	4.29539
8	1.53	7.91022	3.12745	16.3448	9.51025
12	1.07	3.99531	2.52052	19.2435	10.4497
16	1.2	7.60319	5.354	19.7019	7.10536
20	1.39	5.55634	7.71597	11.5813	8.95786
24	0.797	5.91436	4.70669	12.5905	6.0394
28	1.19	5.83544	15.0623	9.70818	6.73093
32	1.37	7.62479	21.1739	10.3976	8.52004
36	1.33	3.84583	25.1878	11.0325	8.61825
40	1.56	4.55499	11.8959	8.84938	10.6928
44	1.67	8.75718	54.1177	10.3334	7.65727
48	1.5	4.13157	39.5562	11.3009	13.1483
0	0.832	10.8072	3.64312	23.0765	5.1122
4	0.765	7.73274	3.24309	14.3705	6.61329
8	1.14	7.55526	3.9606	13.1268	3.47542
12	1.13	5.13257	5.57603	16.8232	4.99193
16	1.27	14.3945	7.19534	12.1013	5.6545
20	1.06	6.57505	9.28638	10.5859	11.5927
24	0.673	8.40882	10.4477	11.108	9.89867
28	1.25	4.53089	9.82343	11.3789	6.43427
32	0.995	7.1291	14.3068	9.85127	6.37597
36	1.06	5.50182	15.877	9.9679	6.46087
40	1.29	2.46446	15.6366	11.4098	3.27358
44	1.3	4.92602	20.7002	11.2544	5.31723
48	1.3	5.56354	32.2291	9.89852	5.60839
